# Supplementary material for: Exosomal Thrombospondin-1 Disrupts the Integrity of Endothelial Intercellular Junctions to Facilitate Breast Cancer Cell Metastasis
Source: Cancers (Basel). 2019 Dec 5;11(12):1946. doi: 10.3390/cancers11121946 (PMC6966578; doi:10.3390/cancers11121946)
Supplement: Supplementary file 1 [file cancers-11-01946-s001.zip]

Archive with 2 entries (2 files):
- Original WB.pdf
- Supplementary Materials.pdf
